# Supplementary material for: m6A Demethylase ALKBH5 Restrains PEDV Infection by Regulating GAS6 Expression in Porcine Alveolar Macrophages
Source: Int J Mol Sci. 2022 May 31;23(11):6191. doi: 10.3390/ijms23116191 (PMC9181496; doi:10.3390/ijms23116191)
Supplement: Supplementary file 1 [file ijms-23-06191-s001.zip]

Archive with 1 entries (1 files):
- ijms-1702786-supplementary.pdf
